# Supplementary material for: Subchondral and Osteochondral Unit Bone Damage in the Fetlock Region of Sport Horses Using Low-Field MRI: Case Series
Source: Animals (Basel). 2025 Dec 2;15(23):3468. doi: 10.3390/ani15233468 (PMC12691481; doi:10.3390/ani15233468)
Supplement: Supplementary file 1 [file animals-15-03468-s001.zip]

Archive with 1 entries (1 files):
- animals-3956319-supplementary.pdf
